# Supplementary material for: A story from the Miocene: Clock‐dated phylogeny of Sisymbrium L. (Sisymbrieae, Brassicaceae)
Source: Ecol Evol. 2021 Mar 2;11(6):2573–95. doi: 10.1002/ece3.7217 (PMC7981217; doi:10.1002/ece3.7217)
Supplement: Supplementary file 1 — Appendix S1 [file ECE3-11-2573-s003.xlsx]

## Sheet: Sheet 1 - Voucher information t
Name	Voucher	Isolation code	Herbarium	GenBank nr. (ITS)	GenBank Nr. (ETS)	GenBank Nr. (Bra13)	GenBank Nr. (Bra246)	GenBank Nr. (Bra813)	GenBank Nr. (Bra1402)	GenBank Nr. (psbA-trnH)	GenBank Nr. (trnQ-rps16)	GenBank Nr. (ycf1b)
Sisymbrium aculeolatum Boiss.	Freitag 4401	I42	MSB	MW270991	/	MW319183	MW319128	MW345515	MW345453	MW331433	MW331379	MW281307
Sisymbrium aegyptiacum (L.) German, Žerdoner Čalasan & Al-Shehbaz	B100184623	41_7	B	MW270942	MW355776	MW319135	MW319079	MW345471	MW345419	MW331385	MW331331	MW281259
Sisymbrium afghanicum Gilli	Hedge 4901	I44	MSB	MW270992	/	MW319184	MW319129	MW345516	MW345454	MW331434	MW331380	MW281308
Sisymbrium altissimum L.	OSBU 24602	E44	OSBU	MW270951	MW355785	MW319143	MW319088	MW345479	MW345425	MW331393	MW331339	MW281267
Sisymbrium altissimum L.	OSBU 25001	E46	OSBU	MW270952	MW355786	MW319144	MW319089	MW345480	MW345426	MW331394	MW331340	MW281268
Sisymbrium arundanum Boiss.	GDAC32866	G40	GDA	MW270974	MW355802	MW319167	MW319112	/	MW345442	MW331415	MW331361	MW281289
Sisymbrium assoanum Loscos & J. Pardo	GDA61204	G41	GDA	MW270975	MW355803	MW319168	MW319113	MW345501	MW345443	MW331416	MW331362	MW281290
Sisymbrium austriacum Jacq.	OSBU 90-08-0100-10	E22	OSBU	MW270945	MW355779	MW319137	MW319082	MW345473	MW345421	MW331387	MW331333	MW281261
Sisymbrium brassiciforme C.A. Mey.	OSBU 15409	F13	OSBU	MW270956	MW355790	MW319148	MW319093	MW345484	MW345430	MW331398	MW331344	MW281272
Sisymbrium burchellii DC.	HBG_N_02G59	G59	HBG	MW270980	MW355807	MW319172	MW319116	MW345506	MW345465	MW331421	MW331367	MW281295
Sisymbrium burchellii DC.	PRE0895893-0	I21	PRE	MW270984	MW355811	MW319177	MW319121	MW345510	MW345466	MW331426	MW331372	MW281300
Sisymbrium capense Thunb.	P05446088	I33	P	MW270988	MW355814	/	MW319125	MW345512	MW345468	MW331430	MW331376	MW281304
Sisymbrium cavanillesianum Castrov. & Valdés Berm.	GDA60061	G42	GDA	MW270976	MW355804	MW319169	/	MW345502	MW345444	MW331417	MW331363	MW281291
Sisymbrium chrysanthum Jord.	OSBU 91-50-0069-10	E32	OSBU	MW270948	MW355782	MW319140	MW319085	MW345476	MW345423	MW331390	MW331336	MW281264
Sisymbrium crassifolium Cav.	OSBU 91-50-0073-10	E28	OSBU	MW270947	MW355781	MW319139	MW319084	MW345475	MW345460	MW331389	MW331335	MW281263
Sisymbrium damascenum Boiss.	HUJ_A_i04	I04	HUJ	MW270981	MW355808	MW319173	MW319117	MW345507	MW345457	MW331422	MW331368	MW281296
Sisymbrium erucastrifolium (Rupr.) Trautv.	MW0672664	F31	MW	MW270957	MW355791	MW319149	MW319094	/	MW345462	MW331399	MW331345	MW281273
Sisymbrium erucastrifolium (Rupr.) Trautv.	MW0672670	F32	MW	MW270958	MW355792	MW319150	MW319095	MW345485	/	MW331400	MW331346	MW281274
Sisymbrium erysimoides Desf.	OSBU 15-0042-10-01	E26	OSBU	MW270946	MW355780	MW319138	MW319083	MW345474	MW345422	MW331388	MW331334	MW281262
Sisymbrium erysimoides Desf.	GDA57627	G48	GDA	MW270977	MW355805	MW319170	MW319114	MW345503	MW345445	MW331418	MW331364	MW281292
Sisymbrium erysimoides Desf.	HUJ_A_i18	I18	HUJ	MW270983	MW355810	MW319176	MW319120	MW345509	MW345449	MW331425	MW331371	MW281299
Sisymbrium fugax Lag.	GDA28562	G49	GDA	MW270978	/	/	MW319115	MW345504	MW345446	MW331419	MW331365	MW281293
Sisymbrium gaubae Rech.f. & Bornm.	Rechinger 54517	I46	MSB	MW270993	MW355816	MW319185	MW319130	MW345517	MW345455	MW331435	MW331381	MW281309
Sisymbrium heteromallum C.A. Mey.	OSBU 21821	F05	OSBU	MW270954	MW355788	MW319146	MW319091	MW345482	MW345428	MW331396	MW331342	MW281270
Sisymbrium heteromallum C.A. Mey.	OSBU 22551	F07	OSBU	MW270955	MW355789	MW319147	MW319092	MW345483	MW345429	MW331397	MW331343	MW281271
Sisymbrium integerrimum Rech.f. & Aellen	HUJ_A_i17	I17	HUJ	/	/	MW319175	MW319119	/	MW345448	MW331424	MW331370	MW281298
Sisymbrium irio L.	MW0610916	F34	MW	MW270959	/	MW319151	MW319096	MW345486	MW345431	MW331401	MW331347	MW281275
Sisymbrium irio L.	MW0738460	F38	MW	MW270960	/	MW319152	MW319097	MW345487	MW345432	MW331402	MW331348	MW281276
Sisymbrium isatidifolium Blanca, Cueto & J. Fuentes	GDAC29584	I25	GDAC	MW270986	MW355813	MW319179	MW319123	MW345511	MW345464	MW331428	MW331374	MW281302
Sisymbrium leucocladum (Boiss.) D.A.German & Al-Shehbaz	HEID8002363	I32	HEID	MW270987	/	MW319180	MW319124	MW345520	MW345450	MW331429	MW331375	MW281303
Sisymbrium linifolium (Nutt.) Nutt.	L1843092	I41	L	MW270990	MW355815	MW319182	MW319127	MW345514	MW345452	MW331432	MW331378	MW281306
Sisymbrium lipskyi N. Busch	MW0672695	F39	MW	MW270961	MW355793	MW319153	MW319098	MW345488	MW345463	MW331403	MW331349	MW281277
Sisymbrium lipskyi N. Busch	MW0672697	F40	MW	MW270962	MW355794	MW319154	MW319099	/	/	MW331404	MW331350	MW281278
Sisymbrium loeselii L.	OSBU 19008	E06	OSBU	MW270943/MW270944 *	MW355777/MW355778 *	MW319136	MW319081	MW345472	MW345420	MW331386	MW331332	MW281260
Sisymbrium luteum (Maxim.) O.E. Schulz	MW0082233	F47	MW	MW270963	MW355795	MW319155	MW319100	MW345489	MW345433	MW331405	MW331351	MW281279
Sisymbrium macroloma Pomel	GDAC34075	G53	GDA	MW270979	MW355806	MW319171	/	MW345505	MW345458	MW331420	MW331366	MW281294
Sisymbrium malatyanum Mutlu & Karakuş	4187INU12536-2014	KJ557138	INU	KJ557138	/	/	/	/	/	/	/	/
Sisymbrium matritense Pau	OSBU 91-50-0072-10	E33	OSBU	MW270949	MW355783	MW319141	MW319086	MW345477	MW345424	MW331391	MW331337	MW281265
Sisymbrium maurum Maire	OSBU 91-50-0079-10	E35	OSBU	MW270950	MW355784	MW319142	MW319087	MW345478	MW345461	MW331392	MW331338	MW281266
Sisymbrium officinale (L.) Scop.	MW0082229	F50	MW	MW270964	/	MW319156	MW319101	MW345490	MW345434	MW331406	MW331352	MW281280
Sisymbrium orientale L.	OSBU 23874	E60	OSBU	MW270953	MW355787	MW319145	MW319090	MW345481	MW345427	MW331395	MW331341	MW281269
Sisymbrium orientale L.	MW0366030	G04	MW	MW270965	MW355796	MW319157	MW319102	MW345491	MW345456	MW331407	MW331353	MW281281
Sisymbrium polyceratium L.	OSBU 819	G39	OSBU	MW270973	/	MW319166	MW319111	MW345500	/	MW331414	MW331360	MW281288
Sisymbrium polymorphum (Murray) Roth	OSBU 21748	21748	OSBU	MW270940	MW355774	MW319133	MW319077	MW345469	MW345417	MW331383	MW331329	MW281257
Sisymbrium polymorphum (Murray) Roth	OSBU 25867	25867	OSBU	MW270941	MW355775	MW319134	MW319078	MW345470	MW345418	MW331384	MW331330	MW281258
Sisymbrium reboudianum Verl.	WAG0143220	I38	WAG	MW270989	/	MW319181	MW319126	MW345513	MW345451	MW331431	MW331377	MW281305
Sisymbrium runcinatum Lag. ex DC.	HUJ_A_i15	I15	HUJ	MW270982	MW355809	MW319174	MW319118	MW345508	MW345447	MW331423	MW331369	MW281297
Sisymbrium septulatum DC.	MW0834097	G12	MW	MW270966	/	MW319158	MW319103	MW345492	/	MW331408	MW331354	MW281282
Sisymbrium strictissimum L.	MW0366269	G17	MW	MW270967	MW355797	MW319159/MW319160 *	MW319104/MW319105 *	MW345493/MW345494 *	MW345435/MW345436 *	MW331409	MW331355	MW281283
Sisymbrium strictissimum L.	MW0366288	G18	MW	MW270968	MW355798	MW319161/MW319162 *	MW319106/MW319107 *	MW345495/MW345496 *	MW345437/MW345438 *	MW331410	MW331356	MW281284
Sisymbrium subspinescens Bunge	MW0179725	G24	MW	MW270969/MW270970 *	MW355799	MW319163	MW319108	MW345497	MW345439	MW331411	MW331357	MW281285
Sisymbrium turczaninowii Sond.	PRE0480356-0	I24	PRE	MW270985	MW355812	MW319178	MW319122	MW345519	MW345467	MW331427	MW331373	MW281301
Sisymbrium volgense M. Bieb. ex E. Fourn.	MW0366305	G29	MW	MW270971	MW355800	MW319164	MW319109	MW345498	MW345440	MW331412	MW331358	MW281286
Sisymbrium volgense M. Bieb. ex E. Fourn.	MW0366308	G31	MW	MW270972	MW355801	MW319165	MW319110	MW345499	MW345441	MW331413	MW331359	MW281287
Sisymbrium yunnanense W.W. Sm.	TB13627	TB13627	K	MW270994	MW355817	MW319186/MW319187 *	MW319131/MW319132 *	MW345518	MW345459	MW331436	MW331382	MW281310
##############################################	#######################	#################	#################	#################	#################	#################	#################	#################	#################	#################	#################	#################
Erysimum cheiranthoides L.	OSBU 99-0255-10-00	E17	OSBU	MW271653
Erysimum cheiranthoides L.	OSBU 91-31-0049-10	E30	OSBU	MW271662
Erysimum cheiranthoides L.	OSBU 03-0030-10-00	F21	OSBU	MW271695
Sisymbrium altissimum L.	OSBU 8927	E38	OSBU	MW271665
Sisymbrium altissimum L.	OSBU 17120	E39	OSBU	MW271666
Sisymbrium altissimum L.	OSBU 24570	E41	OSBU	MW271667
Sisymbrium altissimum L.	OSBU 90-17-0039-10	E42	OSBU	MW271668
Sisymbrium altissimum L.	OSBU 90-10-0097-10	E43	OSBU	MW271669
Sisymbrium altissimum L.	OSBU 24603	E45	OSBU	MW271670
Sisymbrium altissimum L.	OSBU 00-0080-10-00	F19	OSBU	MW271693
Sisymbrium altissimum L.	OSBU 90-19-0010-00	F22	OSBU	MW271696
Sisymbrium altissimum L.	MW0365641	F23	MW	MW271697
Sisymbrium altissimum L.	MW0365667	F24	MW	MW271698
Sisymbrium altissimum L.	MW0365462	F25	MW	MW271699
Sisymbrium altissimum L.	MW0365468	F26	MW	MW271700
Sisymbrium altissimum L.	MW0082279	F27	MW	MW271701
Sisymbrium arundanum Boiss.	OSBU 91-50-0067-10	E37	OSBU	MW271664
Sisymbrium assoanum Loscos & J. Pardo	OSBU 91-50-0068-10	E36	OSBU	MW271663
Sisymbrium austriacum Jacq.	OSBU 90-18-0074-10	E21	OSBU	MW271657
Sisymbrium austriacum Jacq.	OSBU 91-12-0051-50	E24	OSBU	MW271659
Sisymbrium austriacum Jacq.	MW0082277	F28	MW	MW271702
Sisymbrium brassiciforme C.A. Mey.	OSBU 22869	F14	OSBU	MW271689
Sisymbrium burchellii DC.	PRE0566215-0	I22	PRE	MW271775
Sisymbrium capense Thunb.	PRE0752341-0	I23	PRE	MW271776
Sisymbrium chrysanthum Jord.	OSBU 90-17-0040-10	E27	OSBU	MW271660
Sisymbrium damascenum Boiss.	HUJ_A_i01	I01	HUJ	MW271762
Sisymbrium damascenum Boiss.	HUJ_A_i02	I02	HUJ	MW271763
Sisymbrium erysimoides Desf.	OSBU 18556	F15	OSBU	MW271690
Sisymbrium erysimoides Desf.	OSBU 22300	F16	OSBU	MW271691
Sisymbrium erysimoides Desf.	GDAC29340	G45	GDA	MW271754
Sisymbrium erysimoides Desf.	GDA9333	G46	GDA	MW271755
Sisymbrium erysimoides Desf.	HUJ_A_i19	I19	HUJ	MW271773
Sisymbrium erysimoides Desf.	HUJ_A_i20	I20	HUJ	MW271774
Sisymbrium fugax Lag.	GDA28560	G50	GDA	MW271756
Sisymbrium heteromallum C.A. Mey.	OSBU 11804	F01	OSBU	MW271681
Sisymbrium heteromallum C.A. Mey.	OSBU 11935	F02	OSBU	MW271682
Sisymbrium heteromallum C.A. Mey.	OSBU 12853	F03	OSBU	MW271683
Sisymbrium heteromallum C.A. Mey.	OSBU 17952	F04	OSBU	MW271684
Sisymbrium heteromallum C.A. Mey.	OSBU 21923	F06	OSBU	MW271685
Sisymbrium heteromallum C.A. Mey.	OSBU 22905	F08	OSBU	MW271686
Sisymbrium heteromallum C.A. Mey.	OSBU 23744	F09	OSBU	MW271687
Sisymbrium heteromallum C.A. Mey.	OSBU 22937	F10	OSBU	MW271688
Sisymbrium irio L.	OSBU 09-0071-10-00	E18	OSBU	MW271654
Sisymbrium irio L.	OSBU 95-0021-10-00	E19	OSBU	MW271655
Sisymbrium irio L.	OSBU 00-0031-10-00	E20	OSBU	MW271656
Sisymbrium irio L.	OSBU 98-0135-10-00	E23	OSBU	MW271658
Sisymbrium irio L.	MW0672689	F35	MW	MW271703
Sisymbrium irio L.	MW0834133	F36	MW	MW271704
Sisymbrium irio L.	MW0834124	F37	MW	MW271705
Sisymbrium irio L.	HUJ_A_i09	I09	HUJ	MW271767
Sisymbrium irio L.	HUJ_A_i10	I10	HUJ	MW271768
Sisymbrium linifolium (Nutt.) Nutt.	Washington Flora 911124	I40	L	MW271777
Sisymbrium lipskyi N. Busch	MW0672700	F41	MW	MW271706
Sisymbrium loeselii L.	OSBU 3962	E01	OSBU	MW271642
Sisymbrium loeselii L.	OSBU 8806	E02	OSBU	MW271643
Sisymbrium loeselii L.	OSBU 13305	E04	OSBU	MW271644
Sisymbrium loeselii L.	OSBU 13584	E05	OSBU	MW271645
Sisymbrium loeselii L.	OSBU 21667	E07	OSBU	MW271646
Sisymbrium loeselii L.	OSBU 24190	E08	OSBU	MW271647
Sisymbrium loeselii L.	OSBU 26217	E11	OSBU	MW271648
Sisymbrium loeselii L.	OSBU 26258	E12	OSBU	MW271649
Sisymbrium loeselii L.	OSBU 26259	E13	OSBU	MW271650
Sisymbrium loeselii L.	OSBU 26083	E14	OSBU	MW271651
Sisymbrium loeselii L.	OSBU 02-0319-10-01	E15	OSBU	MW271652
Sisymbrium loeselii L.	MW0082240	F42	MW	MW271707
Sisymbrium loeselii L.	MW0179701	F43	MW	MW271708
Sisymbrium loeselii L.	MW0834188	F45	MW	MW271709
Sisymbrium loeselii L.	MW0834191	F46	MW	MW271710
Sisymbrium loeselii L.	HUJ_A_i08	I08	HUJ	MW271766
Sisymbrium luteum (Maxim.) O.E. Schulz	MW0082236	F48	MW	MW271711
Sisymbrium macroloma Pomel	GDA13463	G54	GDA	MW271757
Sisymbrium officinale (L.) Scop.	OSBU 18570	E48	OSBU	MW271671
Sisymbrium officinale (L.) Scop.	OSBU 21997	E49	OSBU	MW271672
Sisymbrium officinale (L.) Scop.	OSBU 26575	E50	OSBU	MW271673
Sisymbrium officinale (L.) Scop.	OSBU 90-06-0091-10	F20	OSBU	MW271694
Sisymbrium officinale (L.) Scop.	MW0082226	F49	MW	MW271712
Sisymbrium officinale (L.) Scop.	MW0082231	F51	MW	MW271713
Sisymbrium officinale (L.) Scop.	MW0365958	F52	MW	MW271714
Sisymbrium officinale (L.) Scop.	MW0365898	F53	MW	MW271715
Sisymbrium officinale (L.) Scop.	MW0365900	F54	MW	MW271716
Sisymbrium officinale (L.) Scop.	MW0365916	F55	MW	MW271717
Sisymbrium officinale (L.) Scop.	MW0365983	F56	MW	MW271718
Sisymbrium officinale (L.) Scop.	MW0366010	F57	MW	MW271719
Sisymbrium officinale (L.) Scop.	MW0366014	F58	MW	MW271720
Sisymbrium officinale (L.) Scop.	MW0366016	F59	MW	MW271721
Sisymbrium officinale (L.) Scop.	MW0366027	F60	MW	MW271722
Sisymbrium officinale (L.) Scop.	MW0610934	F61	MW	MW271723
Sisymbrium officinale (L.) Scop.	MW0672750	F62	MW	MW271724
Sisymbrium officinale (L.) Scop.	HUJ_A_i07	I07	HUJ	MW271765
Sisymbrium orientale L.	OSBU 5260	E56	OSBU	MW271677
Sisymbrium orientale L.	OSBU 5665	E57	OSBU	MW271678
Sisymbrium orientale L.	OSBU 9478	E58	OSBU	MW271679
Sisymbrium orientale L.	OSBU 24062	E61	OSBU	MW271680
Sisymbrium orientale L.	MW0738468	G01	MW	MW271725
Sisymbrium orientale L.	MW0738470	G02	MW	MW271726
Sisymbrium orientale L.	MW0366029	G03	MW	MW271727
Sisymbrium orientale L.	MW0366032	G05	MW	MW271728
Sisymbrium orientale L.	MW0366035	G06	MW	MW271729
Sisymbrium orientale L.	MW0672758	G07	MW	MW271730
Sisymbrium orientale L.	MW0610937	G08	MW	MW271731
Sisymbrium orientale L.	MW0082223	G09	MW	MW271732
Sisymbrium polyceratium L.	HUJ_A_i06	I06	HUJ	MW271764
Sisymbrium polymorphum (Murray) Roth	OSBU 8915	8915	OSBU	MW271641
Sisymbrium polymorphum (Murray) Roth	OSBU 14789	14789	OSBU	MW271628
Sisymbrium polymorphum (Murray) Roth	OSBU 17644	17644	OSBU	MW271629
Sisymbrium polymorphum (Murray) Roth	OSBU 22688	22688	OSBU	MW271630
Sisymbrium polymorphum (Murray) Roth	OSBU 22842	22842	OSBU	MW271631
Sisymbrium polymorphum (Murray) Roth	OSBU 22919	22919	OSBU	MW271632
Sisymbrium polymorphum (Murray) Roth	OSBU 24831	24831	OSBU	MW271633
Sisymbrium polymorphum (Murray) Roth	OSBU 24952	24952	OSBU	MW271634
Sisymbrium polymorphum (Murray) Roth	OSBU 24993	24993	OSBU	MW271635
Sisymbrium polymorphum (Murray) Roth	OSBU 25546	25546	OSBU	MW271636
Sisymbrium polymorphum (Murray) Roth	OSBU 25688	25688	OSBU	MW271637
Sisymbrium polymorphum (Murray) Roth	OSBU 25723	25723	OSBU	MW271638
Sisymbrium polymorphum (Murray) Roth	OSBU 25732	25732	OSBU	MW271639
Sisymbrium polymorphum (Murray) Roth	OSBU 25790	25790	OSBU	MW271640
Sisymbrium runcinatum Lag. ex DC.	MW0672774	G10	MW	MW271733
Sisymbrium runcinatum Lag. ex DC.	GDAC34068	G55	GDA	MW271758
Sisymbrium runcinatum Lag. ex DC.	GDAC37237	G56	GDA	MW271759
Sisymbrium runcinatum Lag. ex DC.	GDAC34067	G57	GDA	MW271760
Sisymbrium runcinatum Lag. ex DC.	GDA47065	G58	GDA	MW271761
Sisymbrium runcinatum Lag. ex DC.	HUJ_A_I16	I16	HUJ	MW271772
Sisymbrium septulatum DC.	MW0834094	G11	MW	MW271734
Sisymbrium septulatum DC.	HUJ_A_i12	I12	HUJ	MW271769
Sisymbrium septulatum DC.	HUJ_A_i13	I13	HUJ	MW271770
Sisymbrium septulatum DC.	HUJ_A_i14	I14	HUJ	MW271771
Sisymbrium strictissimum L.	OSBU 01-0315-10-00	E29	OSBU	MW271661
Sisymbrium strictissimum L.	OSBU 23876	F17	OSBU	MW271692
Sisymbrium strictissimum L.	MW0366227	G13	MW	MW271735
Sisymbrium strictissimum L.	MW0366233	G14	MW	MW280306
Sisymbrium strictissimum L.	MW0366234	G15	MW	MW271736
Sisymbrium strictissimum L.	MW0366264	G16	MW	MW271737
Sisymbrium strictissimum L.	MW0366225	G19	MW	MW271738
Sisymbrium strictissimum L.	MW0366215	G20	MW	MW280305
Sisymbrium strictissimum L.	MW0366206	G21	MW	MW271739
Sisymbrium subspinescens Bunge	MW0834238	G22	MW	MW271740
Sisymbrium subspinescens Bunge	MW0834236	G23	MW	MW271741
Sisymbrium volgense M. Bieb. ex E. Fourn.	OSBU 24992	E51	OSBU	MW271674
Sisymbrium volgense M. Bieb. ex E. Fourn.	OSBU 25733	E52	OSBU	MW271675
Sisymbrium volgense M. Bieb. ex E. Fourn.	OSBU 26085	E53	OSBU	MW271676
Sisymbrium volgense M. Bieb. ex E. Fourn.	MW0160874	G25	MW	MW271742
Sisymbrium volgense M. Bieb. ex E. Fourn.	MW0082195	G26	MW	MW271743
Sisymbrium volgense M. Bieb. ex E. Fourn.	MW0082197	G27	MW	MW271744
Sisymbrium volgense M. Bieb. ex E. Fourn.	MW0366298	G28	MW	MW271745
Sisymbrium volgense M. Bieb. ex E. Fourn.	MW0366307	G30	MW	MW271746
Sisymbrium volgense M. Bieb. ex E. Fourn.	MW0366318	G32	MW	MW271747
Sisymbrium volgense M. Bieb. ex E. Fourn.	MW0366325	G33	MW	MW271748
Sisymbrium volgense M. Bieb. ex E. Fourn.	MW0366356	G34	MW	MW271749
Sisymbrium volgense M. Bieb. ex E. Fourn.	MW0366371	G35	MW	MW271750
Sisymbrium volgense M. Bieb. ex E. Fourn.	MW0366378	G36	MW	MW271751
Sisymbrium volgense M. Bieb. ex E. Fourn.	MW0366391	G37	MW	MW271752
Sisymbrium volgense M. Bieb. ex E. Fourn.	MW0366414	G38	MW	MW271753
Sisymbrium yunnanense W.W. Sm.	TB13628	TB13628	K	MW271778
Sisymbrium yunnanense W.W. Sm.	TB13629	TB13629	K	MW271779
