# Supplementary material for: A story from the Miocene: Clock‐dated phylogeny of Sisymbrium L. (Sisymbrieae, Brassicaceae)
Source: Ecol Evol. 2021 Mar 2;11(6):2573–95. doi: 10.1002/ece3.7217 (PMC7981217; doi:10.1002/ece3.7217)
Supplement: Supplementary file 2 — Appendix S2 [file ECE3-11-2573-s002.xlsx]

## Sheet: Sheet 1 - Primer specifications
Primer specifications and PCR programmes used in this study
Region	Primers	PCR programme	Reference
ITS of nuclear DNA	F: 5’-GGAAGGAGAAGTCGTAACAAGG-3’ R: 5’-CTTTTCCTCCGCTTATTGATATG-3’	initial denaturation at 95 °C for 5 min, 35 cycles of denaturation at 95 °C for 30 s, primer annealing at 55 °C and extension at 68 °C for 1 min, and final extension at 68 °C for 10 min	Blattner, 1999
ETS of nuclear DNA	F: 5’-GAGACAAGCATATGACTACTGGCAGGATC-3’ R: 5’-CATGGGCGTGTGAGTGGTGA-3’	initial denaturation at 95 °C for 5 min, 35 cycles of denaturation at 95 °C for 30 s, primer annealing at 65 °C and extension at 68 °C for 1 min, and final extension at 68 °C for 10 min	Baldwin and Markos, 1998 Wright et al., 2003
Bra13 of nuclear DNA	F: 5’- GCACAACCAGGTTTGGATCT-3’ R: 5’- AGTGGTGGTGGGAATGGTAG-3’	initial denaturation at 95 °C for 5 min, 35 cycles of denaturation at 95 °C for 30 s, primer annealing at 55 °C and extension at 68 °C for 1 min, and final extension at 68 °C for 10 min	Stockenhuber et al., 2015
Bra246 of nuclear DNA	F: 5’- ACATGGTGCTGGATGTTTGA-3’ R: 5’- CGATGTCTCTGAGTGTCACCAT-3’	initial denaturation at 95 °C for 5 min, 35 cycles of denaturation at 95 °C for 30 s, primer annealing at 55 °C and extension at 68 °C for 1 min, and final extension at 68 °C for 10 min	Stockenhuber et al., 2015
Bra813 of nuclear DNA	F: 5’- GGATCAAACCACAAGCGAAA-3’ R: 5’- CCTCAGCATCAGAGAATGGA-3’	initial denaturation at 95 °C for 5 min, 35 cycles of denaturation at 95 °C for 30 s, primer annealing at 50 °C and extension at 68 °C for 1 min, and final extension at 68 °C for 10 min	Stockenhuber et al., 2015
Bra1402 of nuclear DNA	F: 5’- ATAGCCGTCTCCACCTTGTT-3’ R: 5’- CAGCGTGTTCCTCAAACAGA-3’	initial denaturation at 95 °C for 5 min, 35 cycles of denaturation at 95 °C for 30 s, primer annealing at 58 °C and extension at 68 °C for 1 min, and final extension at 68 °C for 10 min	Stockenhuber et al., 2015
psbA-trnH of cpDNA	F: 5’- GTTATGCATGAACGTAATGCTC-3’ R: 5’- CGCGCATGGTGGATTCACAAATC-3’	initial denaturation at 95 °C for 5 min, 35 cycles of denaturation at 95 °C for 30 s, primer annealing at 58 °C and extension at 68 °C for 1 min, and final extension at 68 °C for 10 min	Sang et al., 1997
trnQ-rps16 of cpDNA	F: 5’-GCGTGGCCAAGYGGTAAGGC-3’ R: 5’-GTTGCTTTYTACCACATCGTTT-3’	initial denaturation at 95 °C for 5 min, 35 cycles of denaturation at 95 °C for 30 s, primer annealing at 58 °C and extension at 68 °C for 1 min, and final extension at 68 °C for 10 min	Shaw et al., 2007
ycf1b of cpDNA	F: 5’-TCTCGACGAAAATCAGATTGTTGTGAAT-3’ R: 5’-ATACATGTCAAAGTGATGGAAAA-3’	initial denaturation at 95 °C for 5 min, 35 cycles of denaturation at 95 °C for 30 s, primer annealing at 58 °C and extension at 68 °C for 1 min, and final extension at 68 °C for 10 min	Dong et al., 2015
