# Supplementary material for: A story from the Miocene: Clock‐dated phylogeny of Sisymbrium L. (Sisymbrieae, Brassicaceae)
Source: Ecol Evol. 2021 Mar 2;11(6):2573–95. doi: 10.1002/ece3.7217 (PMC7981217; doi:10.1002/ece3.7217)
Supplement: Supplementary file 3 — Appendix S3 [file ECE3-11-2573-s008.xlsx]

## Sheet: Sheet 1
Taxon	Tribus	Datasets	Accession number(s)
Ammosperma cinerea	Brassiceae	ABCD	GQ424606
Brassica aucheri	Brassiceae	ABCD	AY722413
Brassica balearica	Brassiceae	ABCD	AF263402
Brassica barrelieri	Brassiceae	ABCD	GQ268071
Brassica carinata	Brassiceae	ABCD	DQ003698
Brassica cretica	Brassiceae	ABCD	GQ268075
Brassica deflexa	Brassiceae	ABCD	GQ268077
Brassica desnottesii	Brassiceae	ABCD	GQ268070
Brassica elongata subsp integrifolia	Brassiceae	ABCD	AY722460
Brassica fruticulosa	Brassiceae	ABCD	GQ268073
Brassica gravinae	Brassiceae	ABCD	GQ268072
Brassica incana	Brassiceae	ABCD	KF022695
Brassica insularis	Brassiceae	ABCD	GQ268067
Brassica juncea subsp integrifolia	Brassiceae	ABCD	DQ003676
Brassica macrocarpa	Brassiceae	ABCD	GQ268076
Brassica maurorum	Brassiceae	ABCD	GQ268065
Brassica montana	Brassiceae	ABCD	GQ268066
Brassica napus	Brassiceae	ABCD	DQ003666
Brassica nigra	Brassiceae	ABCD	DQ003644
Brassica oleracea var capitata	Brassiceae	ABCD	DQ003652
Brassica oxyrrhina	Brassiceae	ABCD	GQ268074
Brassica procumbens	Brassiceae	ABCD	AY722425
Brassica rapa subsp rapa	Brassiceae	ABCD	GQ268060
Brassica repanda	Brassiceae	ABCD	AY722426
Brassica rupestris	Brassiceae	ABCD	AY722427
Brassica tournefortii	Brassiceae	ABCD	GQ268069
Brassica villosa	Brassiceae	ABCD	GQ268064
Cakile arabica	Brassiceae	ABCD	KF850549
Cakile arctica	Brassiceae	ABCD	KJ685075
Cakile constricta	Brassiceae	ABCD	KJ685076
Cakile edentula subsp harperii	Brassiceae	ABCD	KJ685080
Cakile edentula var edentula	Brassiceae	ABCD	KJ685078
Cakile edentula var lacustris	Brassiceae	ABCD	KJ685079
Cakile lanceolata	Brassiceae	ABCD	KJ685081
Cakile lanceolata subsp fusiformis	Brassiceae	ABCD	KJ685082
Cakile lanceolata subsp psuedoconstricta	Brassiceae	ABCD	KJ685086
Cakile maritima	Brassiceae	ABCD	AY722494
Carrichtera annua	Brassiceae	ABCD	DQ249829
Ceratocnemum rapistroides	Brassiceae	ABCD	AY722429
Coincya longirostra	Brassiceae	ABCD	AY722430
Coincya monensis	Brassiceae	ABCD	AY722431
Coincya rupestris	Brassiceae	ABCD	AY722432
Cordylocarpus muricatus	Brassiceae	ABCD	DQ249827
Crambe arborea	Brassiceae	ABCD	AF450012 AF450043
Crambe aspera	Brassiceae	ABCD	AF039974 AF040017
Crambe cordifolia	Brassiceae	ABCD	AF039966 AF040009
Crambe edentula	Brassiceae	ABCD	AF039968 AF040011
Crambe feuillei	Brassiceae	ABCD	AF450032 AF450063
Crambe filiformis	Brassiceae	ABCD	AY722434
Crambe fruticosa	Brassiceae	ABCD	AF450015 AF450046
Crambe gigantea	Brassiceae	ABCD	AF039959 AF040002
Crambe gomeraea	Brassiceae	ABCD	AF039960 AF040003
Crambe gordjaginii	Brassiceae	ABCD	AF039981 AF040024
Crambe grossheimii	Brassiceae	ABCD	AF039982 AF040025
Crambe hispanica subsp hispanica	Brassiceae	ABCD	AY722441
Crambe juncea	Brassiceae	ABCD	AF039978 AF040021
Crambe juncea	Brassiceae	ABCD	AF039979 AF040022
Crambe kilimandscharica	Brassiceae	ABCD	AF039975 AF040018
Crambe koktebelica	Brassiceae	ABCD	AF039972 AF040015
Crambe kotschyana	Brassiceae	ABCD	AF039967 AF040010
Crambe kralikii	Brassiceae	ABCD	AF039961 AF040004
Crambe laevigata	Brassiceae	ABCD	AF450018 AF450049
Crambe maritima	Brassiceae	ABCD	AF039970 AF040013
Crambe microcarpa	Brassiceae	ABCD	AF450019 AF450050
Crambe orientalis	Brassiceae	ABCD	AF039969 AF040012
Crambe orientalis subsp sulphurea	Brassiceae	ABCD	AF039977 AF040020
Crambe pritzelii	Brassiceae	ABCD	AF450025 AF450056
Crambe scaberrima	Brassiceae	ABCD	AF450026 AF450057
Crambe schugnana	Brassiceae	ABCD	AF039980 AF040023
Crambe scoparia	Brassiceae	ABCD	AF450031 AF450062
Crambe strigosa	Brassiceae	ABCD	AF450035 AF450066
Crambe sventeniana	Brassiceae	ABCD	AF039976 AF040019
Crambe tamadabensis	Brassiceae	ABCD	AF450041 AF450072
Crambe tataria	Brassiceae	ABCD	AF039964 AF040007
Crambe wildpretii	Brassiceae	ABCD	AF450042 AF450073
Crambella teretifolia	Brassiceae	ABCD	AF039986 AF040029
Didesmus aegyptius	Brassiceae	ABCD	GQ424531
Didesmus bipinnatus	Brassiceae	ABCD	GQ497860
Diplotaxis acris	Brassiceae	ABCD	DQ983948 DQ983992
Diplotaxis antoniensis	Brassiceae	ABCD	DQ983950 DQ983994
Diplotaxis assurgens	Brassiceae	ABCD	DQ983951 DQ983995
Diplotaxis berthautii	Brassiceae	ABCD	AY722444
Diplotaxis brachycarpa	Brassiceae	ABCD	DQ983953 DQ983997
Diplotaxis brevisiliqua	Brassiceae	ABCD	DQ983954 DQ983998
Diplotaxis catholica	Brassiceae	ABCD	DQ983955 DQ983999
Diplotaxis cossoneana	Brassiceae	ABCD	AY722447
Diplotaxis erucoides	Brassiceae	ABCD	DQ983956 DQ984000
Diplotaxis gorgadensis	Brassiceae	ABCD	DQ983960 DQ984004
Diplotaxis gracilis	Brassiceae	ABCD	DQ983961 DQ984005
Diplotaxis griffithii	Brassiceae	ABCD	DQ983962 DQ984006
Diplotaxis harra	Brassiceae	ABCD	AY722449
Diplotaxis hirta	Brassiceae	ABCD	DQ983969 DQ984013
Diplotaxis ibicensis	Brassiceae	ABCD	DQ983970 DQ984014
Diplotaxis ilorcitana	Brassiceae	ABCD	DQ983971 DQ984015
Diplotaxis muralis	Brassiceae	ABCD	DQ983972 DQ984016
Diplotaxis siettiana	Brassiceae	ABCD	DQ983974 DQ984018
Diplotaxis siifolia	Brassiceae	ABCD	DQ249824
Diplotaxis simplex	Brassiceae	ABCD	DQ983977 DQ984021
Diplotaxis sundingii	Brassiceae	ABCD	DQ983978 DQ984022
Diplotaxis tenuifolia	Brassiceae	ABCD	AM905721
Diplotaxis tenuifolia subsp cretacea	Brassiceae	ABCD	AJ628309 AJ628310
Diplotaxis tenuisiliqua	Brassiceae	ABCD	DQ983981 DQ984025
Diplotaxis varia	Brassiceae	ABCD	DQ983982 DQ984026
Diplotaxis viminea	Brassiceae	ABCD	AY722454
Diplotaxis virgata	Brassiceae	ABCD	DQ983985 DQ984029
Douepea tortuosa	Brassiceae	ABCD	GQ497862
Enarthrocarpus arcuatus	Brassiceae	ABCD	AY722456
Enarthrocarpus lyratus	Brassiceae	ABCD	AY722457
Eremophyton chevallieri	Brassiceae	ABCD	GQ424535
Eruca pinnatifida	Brassiceae	ABCD	AY722458
Eruca vesicaria	Brassiceae	ABCD	AY722459
Eruca vesicaria subsp sativa	Brassiceae	ABCD	AY254536
Erucaria cakiloidea	Brassiceae	ABCD	KJ685099
Erucaria erucarioides	Brassiceae	ABCD	KJ685102
Erucaria hispanica	Brassiceae	ABCD	AY722495
Erucaria microcarpa	Brassiceae	ABCD	KJ685104
Erucaria ollivieri	Brassiceae	ABCD	KJ685105
Erucaria pinnata	Brassiceae	ABCD	KJ685106
Erucastrum abyssinicum	Brassiceae	ABCD	AF531614
Erucastrum austroafricanum	Brassiceae	ABCD	AF531606
Erucastrum brevirostre	Brassiceae	ABCD	AY722461
Erucastrum canariense	Brassiceae	ABCD	AY722462
Erucastrum cardaminoides	Brassiceae	ABCD	KJ685100
Erucastrum elatum	Brassiceae	ABCD	KJ685101
Erucastrum gallicum	Brassiceae	ABCD	DQ249831
Erucastrum griquense	Brassiceae	ABCD	AF531607
Erucastrum littoreum	Brassiceae	ABCD	AY722463
Erucastrum meruense	Brassiceae	ABCD	AF531646
Erucastrum nasturtiifolium	Brassiceae	ABCD	AY722464
Erucastrum strigosum	Brassiceae	ABCD	AY722465
Erucastrum supinum	Brassiceae	ABCD	AF531605
Erucastrum varium	Brassiceae	ABCD	AY722466
Erucastrum virgatum	Brassiceae	ABCD	AY722467
Fezia pterocarpa	Brassiceae	ABCD	GQ424536
Foleyola billotii	Brassiceae	ABCD	GQ497866
Fortuynia garcinii	Brassiceae	ABCD	AF263398
Guiraoa arvensis	Brassiceae	ABCD	AY722468
Hemicrambe fruticulosa	Brassiceae	ABCD	AF039984 AF040027
Henophyton deserti	Brassiceae	ABCD	GQ424537
Hirschfeldia incana	Brassiceae	ABCD	AY722470
Kremeriella cordylocarpus	Brassiceae	ABCD	AY722471
Moricandia arvensis	Brassiceae	ABCD	EF601900
Moricandia foetida	Brassiceae	ABCD	EF601902
Moricandia foleyi	Brassiceae	ABCD	EF601903
Moricandia moricandioides	Brassiceae	ABCD	EF601904
Moricandia nitens	Brassiceae	ABCD	EF601905
Moricandia sinaica	Brassiceae	ABCD	EF601906
Moricandia spinosa	Brassiceae	ABCD	EF601907
Moricandia suffruticosa	Brassiceae	ABCD	EF601908
Morisia monanthos	Brassiceae	ABCD	AY722476
Muricaria prostrata	Brassiceae	ABCD	AF039992 AF040035
Nasturtiopsis coronopifolia	Brassiceae	ABCD	GQ424548
Otocarpus virgatus	Brassiceae	ABCD	AY722477
Physorhynchus chamaerapistrum	Brassiceae	ABCD	AF039990 AF040033
Pseuderucaria teretifolia	Brassiceae	ABCD	GQ497891
Psychine stylosa	Brassiceae	ABCD	DQ249835
Raffenaldia primuloides	Brassiceae	ABCD	AY722478
Raphanus raphanistrum	Brassiceae	ABCD	AY722479
Raphanus sativus	Brassiceae	ABCD	AY563100
Rapistrum perenne	Brassiceae	ABCD	AY722481
Rapistrum rugosum	Brassiceae	ABCD	DQ249825
Rytidocarpus moricandioides	Brassiceae	ABCD	EF601910
Savignya parviflora subsp parviflora	Brassiceae	ABCD	AF263399
Schouwia purpurea	Brassiceae	ABCD	AF263396
Sinapidendron angustifolium	Brassiceae	ABCD	AF039993 AF040036
Sinapidendron frutescens	Brassiceae	ABCD	DQ249823
Sinapis alba	Brassiceae	ABCD	AF128106
Sinapis arvensis	Brassiceae	ABCD	DQ249828
Sinapis pubescens subsp pubescens	Brassiceae	ABCD	AY722488
Succowia balearica	Brassiceae	ABCD	AF263395
Trachystoma aphanoneurum	Brassiceae	ABCD	AY722491
Trachystoma ballii	Brassiceae	ABCD	AY722492
Trachystoma labasii	Brassiceae	ABCD	AY722493
Vella anremerica	Brassiceae	ABCD	AF263387
Vella aspera	Brassiceae	ABCD	AF263394
Vella bourgaeana	Brassiceae	ABCD	AF263385
Vella bourgaeana	Brassiceae	ABCD	AY722496
Vella castrilensis	Brassiceae	ABCD	AJ841702
Vella lucentina	Brassiceae	ABCD	AF263389
Vella mairei	Brassiceae	ABCD	AF263388
Vella pseudocytisus subsp glabrata	Brassiceae	ABCD	AF263392
Vella spinosa	Brassiceae	ABCD	AF263390
Zilla macroptera	Brassiceae	ABCD	AF263397
Zilla spinosa subsp spinosa	Brassiceae	ABCD	AY722501
Eutrema bulbiferum	Eutremeae	CD	KP402246
Eutrema japonicum	Eutremeae	CD	AF531562
Eutrema tenue	Eutremeae	CD	DQ165355
Eutrema yunnanense	Eutremeae	CD	DQ165356
Eutrema heterophyllum	Eutremeae	CD	DQ165352
Eutrema racemosum	Eutremeae	CD	KR303759
Eutrema schulzii	Eutremeae	CD	DQ165362
Eutrema wuchengyii	Eutremeae	CD	DQ165363
Eutrema edwardsii	Eutremeae	CD	DQ165350
Eutrema deltoideum	Eutremeae	CD	DQ165349
Eutrema bouffordii	Eutremeae	CD	DQ165367
Eutrema fontanum	Eutremeae	CD	DQ165366
Eutrema hookeri	Eutremeae	CD	DQ165369
Eutrema verticillatum	Eutremeae	CD	DQ165370
Eutrema scapiflorum	Eutremeae	CD	DQ518398
Eutrema altaicum	Eutremeae	CD	FM164653
Eutrema himalaicum	Eutremeae	CD	DQ165354
Eutrema integrifolium	Eutremeae	CD	DQ165353
Eutrema violifolium	Eutremeae	CD	DQ165361
Eutrema renifolium	Eutremeae	CD	GQ424528
Eutrema botschantzevii	Eutremeae	CD	FM164654
Eutrema halophilum	Eutremeae	CD	AF137563
Eutrema salsugineum	Eutremeae	CD	AF531626
Chartoloma platycarpum	Isatideae	ABCD	GQ424529
Isatis glauca	Isatideae	ABCD	GQ375458
Isatis takhtajanii	Isatideae	ABCD	GQ131332
Isatis costata	Isatideae	ABCD	KF454071
Isatis cappadocica subsp macrocarpa	Isatideae	ABCD	GQ131333
Isatis cappadocica subsp besseri	Isatideae	ABCD	GQ131311
Isatis cappadocica subsp cappadocica	Isatideae	ABCD	GQ131312
Isatis kotschyana	Isatideae	ABCD	GQ131317
Isatis cappadocica subsp steveniana	Isatideae	ABCD	GQ131335
Isatis cappadocica subsp stenophylla	Isatideae	ABCD	GQ131334
Isatis pachycarpa	Isatideae	ABCD	GQ131321
Isatis tinctoria	Isatideae	ABCD	AF384104
Isatis microcarpa	Isatideae	ABCD	KF022712
Isatis lusitanica	Isatideae	ABCD	GQ131319
Isatis raphanifolia	Isatideae	ABCD	GQ131322
Isatis aptera	Isatideae	ABCD	GQ497851
Isatis quadrialata	Isatideae	ABCD	GQ131309
Isatis armena	Isatideae	ABCD	GQ131329
Isatis elegans	Isatideae	ABCD	GQ131330
Isatis buschiana	Isatideae	ABCD	GQ131310
Isatis leuconeura	Isatideae	ABCD	GQ131318
Isatis gaubae	Isatideae	ABCD	GQ131314
Isatis brevipes	Isatideae	ABCD	GQ131326
Isatis emarginata	Isatideae	ABCD	GQ131313
Isatis minima	Isatideae	ABCD	GQ131320
Isatis stocksii	Isatideae	ABCD	GQ131328
Isatis trachycarpa	Isatideae	ABCD	GQ131324
Isatis multicaulis	Isatideae	ABCD	GQ131327
Isatis gymnocarpa	Isatideae	ABCD	GQ131331
Isatis zarrei	Isatideae	ABCD	GQ424555
Myagrum perfoliatum	Isatideae	ABCD	GQ424547
Schimpera arabica	Isatideae	ABCD	GQ424556
Sisymbrium aculeolatum	Sisymbrieae	AC	MW270991
Sisymbrium aegyptiacum	Sisymbrieae	ABCD	MW270942
Sisymbrium afghanicum	Sisymbrieae	AC	MW270992
Sisymbrium altissimum	Sisymbrieae	ABCD	MW270951
Sisymbrium altissimum	Sisymbrieae	ABCD	MW270952
Sisymbrium arundanum	Sisymbrieae	ABCD	MW270974
Sisymbrium assoanum	Sisymbrieae	ABCD	MW270975
Sisymbrium austriacum	Sisymbrieae	ABCD	MW270945
Sisymbrium brassiciforme	Sisymbrieae	ABCD	MW270956
Sisymbrium burchellii	Sisymbrieae	ABCD	MW270980
Sisymbrium burchellii	Sisymbrieae	ABCD	MW270984
Sisymbrium capense	Sisymbrieae	ABCD	MW270988
Sisymbrium cavanillesianum	Sisymbrieae	ABCD	MW270976
Sisymbrium chrysanthum	Sisymbrieae	ABCD	MW270948
Sisymbrium crassifolium	Sisymbrieae	ABCD	MW270947
Sisymbrium damascenum	Sisymbrieae	ABCD	MW270981
Sisymbrium erucastrifolium	Sisymbrieae	ABCD	MW270957
Sisymbrium erucastrifolium	Sisymbrieae	ABCD	MW270958
Sisymbrium erysimoides	Sisymbrieae	ABCD	MW270946
Sisymbrium erysimoides	Sisymbrieae	ABCD	MW270977
Sisymbrium erysimoides	Sisymbrieae	ABCD	MW270983
Sisymbrium fugax	Sisymbrieae	ABCD	MW270978
Sisymbrium gaubae	Sisymbrieae	ABCD	MW270993
Sisymbrium heteromallum	Sisymbrieae	ABCD	MW270954
Sisymbrium heteromallum	Sisymbrieae	ABCD	MW270955
Sisymbrium irio	Sisymbrieae	ABCD	MW270959
Sisymbrium irio	Sisymbrieae	ABCD	MW270960
Sisymbrium isatidifolium	Sisymbrieae	ABCD	MW270986
Sisymbrium leucocladum	Sisymbrieae	ABCD	MW270987
Sisymbrium linifolium	Sisymbrieae	ABCD	MW270990
Sisymbrium lipskyi	Sisymbrieae	ABCD	MW270961
Sisymbrium lipskyi	Sisymbrieae	ABCD	MW270962
Sisymbrium loeselii	Sisymbrieae	ABCD	MW270943
Sisymbrium loeselii	Sisymbrieae	ABCD	MW270944
Sisymbrium luteum	Sisymbrieae	ABCD	MW270963
Sisymbrium macroloma	Sisymbrieae	ABCD	MW270979
Sisymbrium malatyanum	Sisymbrieae	ABCD	KJ557138
Sisymbrium matritense	Sisymbrieae	ABCD	MW270949
Sisymbrium maurum	Sisymbrieae	ABCD	MW270950
Sisymbrium officinale	Sisymbrieae	ABCD	MW270964
Sisymbrium orientale	Sisymbrieae	ABCD	MW270953
Sisymbrium orientale	Sisymbrieae	ABCD	MW270965
Sisymbrium polyceratium	Sisymbrieae	ABCD	MW270973
Sisymbrium polymorphum	Sisymbrieae	ABCD	MW270940
Sisymbrium polymorphum	Sisymbrieae	ABCD	MW270941
Sisymbrium reboudianum	Sisymbrieae	ABCD	MW270989
Sisymbrium runcinatum	Sisymbrieae	ABCD	MW270982
Sisymbrium septulatum	Sisymbrieae	ABCD	MW270966
Sisymbrium strictissimum	Sisymbrieae	ABCD	MW270967
Sisymbrium strictissimum	Sisymbrieae	ABCD	MW270968
Sisymbrium subspinescens	Sisymbrieae	ABCD	MW270969
Sisymbrium subspinescens	Sisymbrieae	ABCD	MW270970
Sisymbrium turczaninowii	Sisymbrieae	ABCD	MW270985
Sisymbrium volgense	Sisymbrieae	ABCD	MW270971
Sisymbrium volgense	Sisymbrieae	ABCD	MW270972
Sisymbrium yunnanense	Sisymbrieae	ABCD	MW270994
Chaunanthus acuminatus	Thelypodieae	ABCD	EU620288
Chaunanthus petiolatus	Thelypodieae	ABCD	EU620289
Chilocardamum castellanosii	Thelypodieae	ABCD	AY958592
Chilocardamum patagonicum	Thelypodieae	ABCD	KF569758
Chlorocrambe hastata	Thelypodieae	ABCD	GQ497856
Dictyophragmus englerianus	Thelypodieae	ABCD	EU620292
Dictyophragmus punensis	Thelypodieae	ABCD	EU620294
Dryopetalon auriculatum	Thelypodieae	ABCD	EU620290
Dryopetalon paysonii	Thelypodieae	ABCD	EU620270 EU620255
Dryopetalon runcinatum	Thelypodieae	ABCD	AF531634
Englerocharis pauciflora	Thelypodieae	ABCD	EU620295
Hesperidanthus argillaceus	Thelypodieae	ABCD	AF531611
Hesperidanthus barnebyi	Thelypodieae	ABCD	EU620271 EU620256
Hesperidanthus jaegeri	Thelypodieae	ABCD	GQ424569
Hesperidanthus linearifolius	Thelypodieae	ABCD	AF531612
Ivania cremnophila	Thelypodieae	ABCD	HQ541176
Ivania juncalensis	Thelypodieae	ABCD	HQ541177
Mostacillastrum andinum	Thelypodieae	ABCD	AF531650
Mostacillastrum commune	Thelypodieae	ABCD	AY958593
Mostacillastrum gracile	Thelypodieae	ABCD	AY958596
Mostacillastrum leptocarpum	Thelypodieae	ABCD	AF531632
Mostacillastrum orbignyanum	Thelypodieae	ABCD	AF531583
Mostacillastrum volckmannii	Thelypodieae	ABCD	AY958597
Mostacillastrum stenophyllum	Thelypodieae	ABCD	EU620305
Mostacillastrum subauriculatum	Thelypodieae	ABCD	AF531641
Mostacillastrum subscandens	Thelypodieae	ABCD	AF531631
Mostacillastrum vaseyi	Thelypodieae	ABCD	AF531640
Neuontobotrys frutescens	Thelypodieae	ABCD	AY958595
Neuontobotrys grayana	Thelypodieae	ABCD	AF531647
Neuontobotrys intricatissima	Thelypodieae	ABCD	GQ424534
Neuontobotrys lanata	Thelypodieae	ABCD	AF531651
Neuontobotrys linearifolia	Thelypodieae	ABCD	EU620306
Neuontobotrys tarapacana	Thelypodieae	ABCD	AF531630
Parodiodoxa chionophila	Thelypodieae	ABCD	JX971121
Phlebolobium maclovianum	Thelypodieae	ABCD	GQ497873
Phravenia viereckii	Thelypodieae	ABCD	HQ541178
Polypsecadium adscendens	Thelypodieae	ABCD	EU620308
Polypsecadium effusum	Thelypodieae	ABCD	AY958594
Polypsecadium grandiflorum	Thelypodieae	ABCD	EU620309
Polypsecadium harmsianum	Thelypodieae	ABCD	EU620310
Polypsecadium magellanicum	Thelypodieae	ABCD	AF531589
Polypsecadium rusbyi	Thelypodieae	ABCD	AF531597
Polypsecadium solidagineum	Thelypodieae	ABCD	AF531602
Polypsecadium tucumanense	Thelypodieae	ABCD	AF531629
Pringlea antiscorbutica	Thelypodieae	ABCD	AF531619
Romanschulzia arabiformis	Thelypodieae	ABCD	AF531635
Romanschulzia costaricensis	Thelypodieae	ABCD	AF531636
Sarcodraba dusenii	Thelypodieae	ABCD	GQ424568
Sibara angelorum	Thelypodieae	ABCD	EU620317
Sibara deserti	Thelypodieae	ABCD	AF531648
Sibara laxa	Thelypodieae	ABCD	AF531637
Sibara macrostachya	Thelypodieae	ABCD	EU620337
Sibara mendocina	Thelypodieae	ABCD	EU620338
Sibara tehuelches	Thelypodieae	ABCD	EU620311
Stanleya elata	Thelypodieae	ABCD	KF730178
Stanleya pinnata	Thelypodieae	ABCD	EU620319
Stanleya tomentosa	Thelypodieae	ABCD	EU620273 EU620258
Streptanthus longirostris	Thelypodieae	ABCD	KF730156
Streptanthus amplexicaulis	Thelypodieae	ABCD	KF730148
Streptanthus anceps	Thelypodieae	ABCD	JF827213
Streptanthus barbatus	Thelypodieae	ABCD	KF730122
Streptanthus barbiger	Thelypodieae	ABCD	KF730136
Streptanthus batrachopus	Thelypodieae	ABCD	AF346649
Streptanthus bernardinus	Thelypodieae	ABCD	KF730180
Streptanthus brachiatus	Thelypodieae	ABCD	KF730141
Streptanthus bracteatus	Thelypodieae	ABCD	AF346648
Streptanthus breweri	Thelypodieae	ABCD	KF730126
Streptanthus californicus	Thelypodieae	ABCD	KF730110
Streptanthus callistus	Thelypodieae	ABCD	KF730133
Streptanthus campestris	Thelypodieae	ABCD	AF346646
Streptanthus carinatus	Thelypodieae	ABCD	KF730195
Streptanthus cooperi	Thelypodieae	ABCD	KF730163
Streptanthus cordatus	Thelypodieae	ABCD	EU620323
Streptanthus coulteri	Thelypodieae	ABCD	KF730168
Streptanthus crassicaulis	Thelypodieae	ABCD	KF730175
Streptanthus cutleri	Thelypodieae	ABCD	KF730229
Streptanthus diversifolius	Thelypodieae	ABCD	KF730164
Streptanthus farnsworthianus	Thelypodieae	ABCD	KF730125
Streptanthus fenestratus	Thelypodieae	ABCD	KF730166
Streptanthus flavescens	Thelypodieae	ABCD	JF827211
Streptanthus glandulosus subsp albidus	Thelypodieae	ABCD	KF730206
Streptanthus glandulosus subsp glandulosus	Thelypodieae	ABCD	AF346651
Streptanthus glandulosus subsp niger	Thelypodieae	ABCD	KF730153
Streptanthus glaucus	Thelypodieae	ABCD	KF730118
Streptanthus hallii	Thelypodieae	ABCD	KF730165
Streptanthus hammittii	Thelypodieae	ABCD	EU620318
Streptanthus hesperidis	Thelypodieae	ABCD	KF730177
Streptanthus heterophyllus	Thelypodieae	ABCD	KF730138
Streptanthus hispidus	Thelypodieae	ABCD	KF730196
Streptanthus howellii	Thelypodieae	ABCD	KF730121
Streptanthus hyacinthoides	Thelypodieae	ABCD	KF730238
Streptanthus inflatus	Thelypodieae	ABCD	AF346653
Streptanthus insignis subsp insignis	Thelypodieae	ABCD	KF730159
Streptanthus lasiophyllus	Thelypodieae	ABCD	AF346644
Streptanthus lemmonii	Thelypodieae	ABCD	KF730137
Streptanthus longirostris	Thelypodieae	ABCD	GU246180
Streptanthus longisiliquus	Thelypodieae	ABCD	KF730146
Streptanthus maculatus	Thelypodieae	ABCD	EU620326
Streptanthus major	Thelypodieae	ABCD	KF730119
Streptanthus morrisonii	Thelypodieae	ABCD	KF730150
Streptanthus petiolaris	Thelypodieae	ABCD	FJ187981
Streptanthus pilosus	Thelypodieae	ABCD	KF730144
Streptanthus platycarpus	Thelypodieae	ABCD	KF730230
Streptanthus polygaloides	Thelypodieae	ABCD	KF730158
Streptanthus simulans	Thelypodieae	ABCD	KF730140
Streptanthus tortuosus	Thelypodieae	ABCD	AF346639
Streptanthus vernalis	Thelypodieae	ABCD	KF730147
Thelypodiopsis ambigua	Thelypodieae	ABCD	AF531625
Thelypodiopsis elegans	Thelypodieae	ABCD	AF531638
Thelypodium crispum	Thelypodieae	ABCD	KF730214
Thelypodium flexuosum	Thelypodieae	ABCD	AF531624
Thelypodium integrifolium	Thelypodieae	ABCD	KF730209
Thelypodium laciniatum	Thelypodieae	ABCD	EU620328
Thelypodium sagittatum	Thelypodieae	ABCD	EU620279 EU620264
Thelypodium wrightii	Thelypodieae	ABCD	EU620329
Thysanocarpus conchuliferus	Thelypodieae	ABCD	GU246121
Thysanocarpus curvipes subsp curvipes	Thelypodieae	ABCD	GU246135
Thysanocarpus erectus	Thelypodieae	ABCD	GU246156
Thysanocarpus laciniatus	Thelypodieae	ABCD	GU246159
Thysanocarpus radians	Thelypodieae	ABCD	GU246174
Warea amplexifolia	Thelypodieae	ABCD	AF531642
Warea cuneifolia	Thelypodieae	ABCD	AF531643
Warea sessilifolia	Thelypodieae	ABCD	AF531644
Weberbauera herzogii	Thelypodieae	ABCD	EU620334
Weberbauera peruviana	Thelypodieae	ABCD	AF531593
Weberbauera rosulans	Thelypodieae	ABCD	EU620284
Sibara anethifolia	Thelypodieae	ABCD	AF531645
Zuloagocardamum jujuyensis	Thelypodieae	ABCD	KF569756
Alliaria petiolata	Thlaspideae	CD	KJ748666
Didymophysa aucheri	Thlaspideae	CD	FJ187877
Didymophysa fedtschenkoana	Thlaspideae	CD	FJ187878
Elburzia fenestrata	Thlaspideae	CD	GQ424533
Graellsia saxifragifolia	Thlaspideae	CD	GQ424572
Pachyphragma macrophyllum	Thlaspideae	CD	AF283486 AF283487
Parlatoria rostrata	Thlaspideae	CD	GQ424552
Peltaria alliacea	Thlaspideae	CD	DQ249855
Peltaria turkmena	Thlaspideae	CD	AF283490 AF283491
Peltariopsis planisiliqua	Thlaspideae	CD	GQ424553
Pseudocamelina campylopoda	Thlaspideae	CD	HG426450
Pseudocamelina glaucophylla	Thlaspideae	CD	DQ357581
Pseudovesicaria digitata	Thlaspideae	CD	GQ497877
Sobolewskia caucasica	Thlaspideae	CD	GQ424561
Thlaspi alliaceum	Thlaspideae	CD	AF336156 AF336157
Thlaspi arvense	Thlaspideae	CD	KT220619
Thlaspi ceratocarpum	Thlaspideae	CD	AF336154 AF336155
