# Supplementary material for: A story from the Miocene: Clock‐dated phylogeny of Sisymbrium L. (Sisymbrieae, Brassicaceae)
Source: Ecol Evol. 2021 Mar 2;11(6):2573–95. doi: 10.1002/ece3.7217 (PMC7981217; doi:10.1002/ece3.7217)
Supplement: Supplementary file 4 — Appendix S4 [file ECE3-11-2573-s001.xlsx]

## Sheet: Sheet 1 - Appendix XXX_ Alignme
Dataset	Region	Number of entries	Alignment length (bp)	Number of constant characters	Number of variable, but parsimony uninformative characters	Number of parsimony informative characters
Sisymbrieae	ITS of nuclear DNA	56	627	526	48	125
Sisymbrieae	ETS of nuclear DNA	44	403	3049	82	298
Sisymbrieae	Bra13 of nuclear DNA	55	345	279	34	68
Sisymbrieae	Bra246 of nuclear DNA	55	453	373	21	64
Sisymbrieae	Bra813 of nuclear DNA	52	442	313	35	96
Sisymbrieae	Bra1402 of nuclear DNA	52	347	284	39	75
Sisymbrieae	psbA-trnH of cpDNA	54	408	312	51	45
Sisymbrieae	trnQ-rps16 of cpDNA	54	554	470	36	51
Sisymbrieae	ycf1b of cp DNA	54	826	714	60	52
Lineage II without two out-groups and with Sisymbrium aculeolatum and S. afghanicum	ITS of nuclear DNA	403	1081	656	107	318
Lineage II without two out-groups and without Sisymbrium aculeolatum and S. afghanicum	ITS of nuclear DNA	401	1068	643	107	318
Lineage II with two out-groups and with Sisymbrium aculeolatum and S. afghanicum	ITS of nuclear DNA	443	1121	637	108	340
Lineage II with two out-groups and without Sisymbrium aculeolatum and S. afghanicum	ITS of nuclear DNA	441	1108	660	108	340
